# Supplementary material for: Erythropoietin alleviate obstructive renal fibrosis by regulating immunity and inflammation through miR-21-5p/SPRY1/ERK1/2/NF-κB pathway inhibition
Source: Front Mol Biosci. 2026 Mar 2;13:1795772. doi: 10.3389/fmolb.2026.1795772 (PMC12989493; doi:10.3389/fmolb.2026.1795772)
Supplement: Supplementary file 1 [file DataSheet3.zip]

Archive with 9 entries (8 files):
- Supplementary Figure 2 E/
- Supplementary Figure 2 E/SHAM Collagen I.jpg
- Supplementary Figure 2 E/SHAM α-SMA.jpg
- Supplementary Figure 2 E/UUO Collagen I.jpg
- Supplementary Figure 2 E/UUO α-SMA.jpg
- Supplementary Figure 2 E/UUO+EPO Collagen I.jpg
- Supplementary Figure 2 E/UUO+EPO α-SMA.jpg
- Supplementary Figure 2 E/UUO+saline Collagen I.jpg
- Supplementary Figure 2 E/UUO+saline α-SMA.jpg
