# Supplementary material for: Erythropoietin alleviate obstructive renal fibrosis by regulating immunity and inflammation through miR-21-5p/SPRY1/ERK1/2/NF-κB pathway inhibition
Source: Front Mol Biosci. 2026 Mar 2;13:1795772. doi: 10.3389/fmolb.2026.1795772 (PMC12989493; doi:10.3389/fmolb.2026.1795772)
Supplement: Supplementary file 2 [file DataSheet4.zip]

Archive with 13 entries (12 files):
- Supplementary Figure 4 A/
- Supplementary Figure 4 A/SHAM IL-6.jpg
- Supplementary Figure 4 A/SHAM MPO.jpg
- Supplementary Figure 4 A/SHAM TNF-α.jpg
- Supplementary Figure 4 A/UUO IL-6.jpg
- Supplementary Figure 4 A/UUO MPO.jpg
- Supplementary Figure 4 A/UUO TNF-α.jpg
- Supplementary Figure 4 A/UUO+EPO IL-6.jpg
- Supplementary Figure 4 A/UUO+EPO MPO.jpg
- Supplementary Figure 4 A/UUO+EPO TNF-α.jpg
- Supplementary Figure 4 A/UUO+saline IL-6.jpg
- Supplementary Figure 4 A/UUO+saline MPO.jpg
- Supplementary Figure 4 A/UUO+saline TNF-α.jpg
