# Supplementary material for: Erythropoietin alleviate obstructive renal fibrosis by regulating immunity and inflammation through miR-21-5p/SPRY1/ERK1/2/NF-κB pathway inhibition
Source: Front Mol Biosci. 2026 Mar 2;13:1795772. doi: 10.3389/fmolb.2026.1795772 (PMC12989493; doi:10.3389/fmolb.2026.1795772)
Supplement: Supplementary file 3 [file DataSheet1.zip]

Archive with 25 entries (24 files):
- WB Supplementary/
- WB Supplementary/Supplementary Fig-2 C actin.jpg
- WB Supplementary/Supplementary Fig-2 C collagen I.jpg
- WB Supplementary/Supplementary Fig-2 C α-SMA.jpg
- WB Supplementary/Supplementary Fig-3 B ERK.jpg
- WB Supplementary/Supplementary Fig-3 B IL-6.jpg
- WB Supplementary/Supplementary Fig-3 B NF-κB.jpg
- WB Supplementary/Supplementary Fig-3 B SPRY1.jpg
- WB Supplementary/Supplementary Fig-3 B TNF-α.jpg
- WB Supplementary/Supplementary Fig-3 B actin.jpg
- WB Supplementary/Supplementary Fig-3 B p-ERK.jpg
- WB Supplementary/Supplementary Fig-3 B p-NF-κB.jpg
- WB Supplementary/Supplementary Fig-5 A actin.jpg
- WB Supplementary/Supplementary Fig-5 A α-SMA.jpg
- WB Supplementary/Supplementary Fig-5 B actin.jpg
- WB Supplementary/Supplementary Fig-5 B α-SMA.jpg
- WB Supplementary/Supplementary Fig-5 F Collagen I.jpg
- WB Supplementary/Supplementary Fig-5 F actin.jpg
- WB Supplementary/Supplementary Fig-5 F α-SMA.jpg
- WB Supplementary/Supplementary Fig-6 A ERK.jpg
- WB Supplementary/Supplementary Fig-6 A NF-κB.jpg
- WB Supplementary/Supplementary Fig-6 A SPRY1.jpg
- WB Supplementary/Supplementary Fig-6 A p-ERK.jpg
- WB Supplementary/Supplementary Fig-6 A p-NF-κB.jpg
- WB Supplementary/Supplementary Fig-6 A α-SMA.jpg
