# Supplementary material for: Erythropoietin alleviate obstructive renal fibrosis by regulating immunity and inflammation through miR-21-5p/SPRY1/ERK1/2/NF-κB pathway inhibition
Source: Front Mol Biosci. 2026 Mar 2;13:1795772. doi: 10.3389/fmolb.2026.1795772 (PMC12989493; doi:10.3389/fmolb.2026.1795772)
Supplement: Supplementary file 4 [file DataSheet6.zip]

Archive with 10 entries (9 files):
- Supplementary Figure 6/
- Supplementary Figure 6/miR-21-5p mimics +DIAP.jpg
- Supplementary Figure 6/miR-21-5p mimics +Merge.jpg
- Supplementary Figure 6/miR-21-5p mimics +α-SMA.jpg
- Supplementary Figure 6/miR-21-5p mimics+EPO +DIAP.jpg
- Supplementary Figure 6/miR-21-5p mimics+EPO +Merge.jpg
- Supplementary Figure 6/miR-21-5p mimics+EPO +α-SMA.jpg
- Supplementary Figure 6/miR-NC+DIAP.jpg
- Supplementary Figure 6/miR-NC+Merge.jpg
- Supplementary Figure 6/miR-NC+α-SMA.jpg
