# Supplementary material for: Erythropoietin alleviate obstructive renal fibrosis by regulating immunity and inflammation through miR-21-5p/SPRY1/ERK1/2/NF-κB pathway inhibition
Source: Front Mol Biosci. 2026 Mar 2;13:1795772. doi: 10.3389/fmolb.2026.1795772 (PMC12989493; doi:10.3389/fmolb.2026.1795772)
Supplement: Supplementary file 5 [file DataSheet2.zip]

Archive with 13 entries (12 files):
- Supplementary Figure 1 A/
- Supplementary Figure 1 A/Blue-stained area of MASSON SHAM_20.0x.tif
- Supplementary Figure 1 A/Blue-stained area of MASSON UUO+EPO_20.0x.tif
- Supplementary Figure 1 A/Blue-stained area of MASSON UUO+saline_20.0x.tif
- Supplementary Figure 1 A/Blue-stained area of MASSON UUO_20.0x.tif
- Supplementary Figure 1 A/SHAM HE_20.0x.jpg
- Supplementary Figure 1 A/SHAM MASSON_20.0x.jpg
- Supplementary Figure 1 A/UUO HE_20.0x.jpg
- Supplementary Figure 1 A/UUO MASSON_20.0x.jpg
- Supplementary Figure 1 A/UUO+EPO HE_20.0x.jpg
- Supplementary Figure 1 A/UUO+EPO MASSON_20.0x.jpg
- Supplementary Figure 1 A/UUO+saline HE_20.0x.jpg
- Supplementary Figure 1 A/UUO+saline MASSON_20.0x.jpg
