# Supplementary material for: Erythropoietin alleviate obstructive renal fibrosis by regulating immunity and inflammation through miR-21-5p/SPRY1/ERK1/2/NF-κB pathway inhibition
Source: Front Mol Biosci. 2026 Mar 2;13:1795772. doi: 10.3389/fmolb.2026.1795772 (PMC12989493; doi:10.3389/fmolb.2026.1795772)
Supplement: Supplementary file 6 [file DataSheet5.zip]

Archive with 10 entries (9 files):
- Supplementary Figure 5 H/
- Supplementary Figure 5 H/Control DIAP.jpg
- Supplementary Figure 5 H/Control Merge.jpg
- Supplementary Figure 5 H/Control α-SMA.jpg
- Supplementary Figure 5 H/TGFβ1 DIAP.jpg
- Supplementary Figure 5 H/TGFβ1 Merge.jpg
- Supplementary Figure 5 H/TGFβ1 α-SMA.jpg
- Supplementary Figure 5 H/TGFβ1+EPO DIAP.jpg
- Supplementary Figure 5 H/TGFβ1+EPO Merge.jpg
- Supplementary Figure 5 H/TGFβ1+EPO α-SMA.jpg
